# Supplementary material for: The Use of Three-Dimensional Images and Food Descriptions from a Smartphone Device Is Feasible and Accurate for Dietary Assessment
Source: Nutrients. 2024 Mar 14;16(6):828. doi: 10.3390/nu16060828 (PMC10976213; doi:10.3390/nu16060828)
Supplement: Supplementary file 1 [file nutrients-16-00828-s001.zip]

Archive with 1 entries (1 files):
- nutrients-2886616-supplementary.pdf
